# Supplementary material for: CDK6 inhibits de novo lipogenesis in white adipose tissues but not in the liver
Source: Nat Commun. 2024 Feb 5;15:1091. doi: 10.1038/s41467-024-45294-z (PMC10844593; doi:10.1038/s41467-024-45294-z)
Supplement: Supplementary file 4 — Source Data [file 41467_2024_45294_MOESM4_ESM.xlsx]

## Sheet: Figure 1
Fig 1a	Male	Male	Male	Female	Female	female			Fig 1d
	WT	K43M	KR	WT	K43M	KR				WT	K43M
	318	315	378.3	399	520	603.1
	413	464	498	482	599	503.6
	382	470	504.2	602	558	680.9
	431	525		558	914					169	122.571
	364	563		559	315					139	114.43
	414	472		247	289					162.002	145
	364	368		290	289					155.893	144
	259	350		408	674					156.651
	323	324
	314	350
		501							Fig 1e
		420								WT	K43M
										138.77	155.687
										104.629	86.1048
										121.98	159.412
Fig 1b	Male	Male	Male							148.644	114.963
	WT	K43M	KR							144.205
	37.4	73.3	2.61127
	47.7	51.3	1.35919
	41.7	81.1	1.62521						Fig 1f	WT	K43M
	23.4	50.9								1.25947	1.06122
	34.3	90.1								1.15618	0.551027
	16.4	372.6								0.925369	0.537657
	16.2	43.2								0.860657	0.7011
	24.4	26.5								0.669949
	20.9	102.8
	27.7	41.3
		19.9
		247.5							Fig 1g	WT	K43M
										25.5543	20.73
										26.8587	22.9709
										24.4817	25.0747
Fig 1c										27.7	24.7564
										20.0735	23.2
	Female	Female	Female
	WT	K43M	KR
	79.73	37.2121	5.9
	33.49	83.8	5.8						Fig 1h	WT	K43M
	37.56	91.28	1.8							1.64123	1.4548
	37.2	102.8								1.86122	1.56397
	48.13	77.2								1.3782	1.78693
	26.1	200								1.69918	1.2797
	3.6	97.57								1.44524	1.34938
	5.18	77.2
									Fig 1i	WT	K43M
										0.117008	0.131371
										0.137825	0.103542
										0.161193	0.156717
										0.156529	0.156775
										0.11732	0.182543

## Sheet: Figure 2
Fig. 2a				Fig. 2b				Fig. 2c (eWAT)	CHREBP ⍺			Fig. 2d (liver)	CHREBP ⍺
								WT	K43M	KR		WT	K43M	KR
								1	2.32	1.13		1	4.3	1.63
								1	3.2	0.7		1	4.78	0.81
								1	3.13	2.03		1	5.2	0.89
									CHREBP ℬ
													CHREBP ℬ
								WT	K43M	KR		WT	K43M	KR
								1	19.2	8.91		1	1.75	3.16
								1	13.8	9.24		1	4.07	0.66
								1	6.48	2.88		1	1.56	2.54
								1	22	4.5
	Fig. 2e (eWAT)
		Glut1			ACLY			ACC1			FASN			SCD1
	WT	K43M	KR	WT	K43M	KR	WT	K43M	KR	WT	K43M	KR	WT	K43M	KR
	1	5.68	0.731	1	14.12	1.19	1	19.97	1.25	1	57	0.59	1	10.78	1.45
	1	3.52	1.05	1	2.9	0.895	1	6.21	0.38	1	62.9	0.326	1	5.88	1.796
	1	1.57	1.54	1	8.4	0.06	1	8.12	1.5	1	7.6	2.06	1	2.75	1.81
	1	7.81	1.8	1	14.47	1.834	1	4.94	2.67	1	8.17	1.78	1	4.2	2.21
	1	1.52	0.741	1	46	1.29	1	10.93	1.35	1	5.48	0.69	1	5.28	1.35
	1	1.59		1	14.07					1	6.59		1	5.01
													1	8.49
	Fig. 2f (liver)
		Glut1			ACLY			ACC1			FASN			SCD1
	WT	K43M	KR	WT	K43M	KR	WT	K43M	KR	WT	K43M	KR	WT	K43M	KR
	1	2.36	1.21	1	1.42	1.71	1	0.94	0.52	1	1.15	0.61	1	2.88	1.88
	1	2.56	1.32	1	1.61	1.95	1	1.53	0.85	1	1.25	0.67	1	4.27	2.79
	1	0.996	4.52	1	2.4	2.4	1	1.8	1.8	1	0.85	2.27	1	8.78	5.66
	1	2.36	6.45	1	1.42	2.33	1	0.94	2.44	1	1.15	3.59	1	2.88	4.45
	1	2.56	7.01	1	1.61	2.63	1	1.53	3.97	1	1.25	3.9	1	4.27	6.59
											Fig. 2i (eWAT)					Fig. 2j (liver)
	Fig. 2g (eWAT)
											GLUT1 (eWAT)					GLUT1 (liver)
											WT	K43M	KR			WT	K43M	KR
											1	3.73	1.66			1	0.92	1.05
											1	2.7	1.7			1	1.56	2.6
											1	4.5	3.7			1	1.1	1.38
											ACLY (eWAT)					ACLY (liver)
											WT	K43M	KR			WT	K43M	KR
											1	53.2	9.8			1	1.13	1.27
											1	45	24			1	1.05	1.12
											1	64	41			1	1.39	1.65
											1	29
											1	24
											ACC1 (eWAT)					ACC1 (liver)
											WT	K43M	KR			WT	K43M	KR
											1	11.69	1.07			1	1.44	1.25
											1	8.44	1.02			1	1.39	7.13
											1	8.76	0.69			1	1.32	0.3
											1	4.28
	Fig. 2h(liver)										1	9.17
											FASN (eWAT)					FASN (liver)
											WT	K43M	KR			WT	K43M	KR
											1	82.9	22.8			1	1.01	1.14
											1	79	50			1	0.42	1.29
											1	35.4	21			1	1.1	0.95
											1	24
											1	35
											SCD1 (eWAT)					SCD1 (liver)
											WT	K43M	KR			WT	K43M	KR
											1	61.3	17.9			1	0.81	0.77
											1	75	20			1	0.49	0.6
											1	47	15			1	0.46	1.29

## Sheet: Fig. 3
	Fig. 3a
												Fig. 3c GLUT1					Fig. 3d GLUT1
												WT	K43M	KR			WT	K43M	KR
												0.55	0.11	0.82			0.186567	0.117462	0.348878
												0.68	0.51	0.49			0.486303	0.148911	0.365673
												0.3	1.25	0.02			0.406068	0.224042	0.141872
												Fig. 3c ACLY					Fig. 3d ACLY
												WT	K43M	KR			WT	K43M	KR
												0.2	0.6	0.4			0.108166	0.01572	0.14527
												0	0.5	0.2			0.150802	0.024472	0.086239
												0.1	0.5	0.1			0.079667	0.039458	0.031307
												Fig. 3c ACC1					Fig. 3d ACC1
												WT	K43M	KR			WT	K43M	KR
												0.1	1.7	0.5			1.22036	0.601905	1.53945
												0.3	1.1	0.2			4.6525	1.16103	1.49291
												0.4	0.8	0.1			2.64974	0.901915	0.947896
												Fig. 3c FASN					Fig. 3d FASN
												WT	K43M	KR			WT	K43M	KR
												0.2	1.7	1.8			0.198276	0.101514	0.565036
												2.5	2.3	1.8			0.442966	0.130496	0.241233
												2.5	3.6	1.4			0.276959	0.326141	0.153842
												Fig. 3c SCD1					Fig. 3d SCD1
												WT	K43M	KR			WT	K43M	KR
												0	1.17	0.31			0.091492	0.059848	0.072977
												0.02	1.15	0			0.173934	0.088546	0.107221
												0.16	0.4	0			0.133635	0.086241	0.076289
	Fig. 3b

## Sheet: Fig. 4
Fig. 4a
B6 + MC		Sex	4w	5w	6w	7w	8w	9w	10w	11w	12w	13w	14w	15w	16w	17w	18w	19w
Vehicle	#1	M	15	18.7	21.5	24.7	26.4	27.5	28.2	28.6	29.8	29.6	30	31	32	31.8	32.8	35.6
Vehicle	#2	M	16.4	20.8	24.5	27.2	29.1	29.1	29.4	30.6	32.4	32.6	33	34.5	35	34.6	35.4	38.2
Vehicle	#3	M	18	22.5	25.5	28.3	30.7	31.8	33.3	34.2	36.2	36.4	36.9	38.4	39.1	38.8	39.4	42.8
Vehicle	#4	M	18	21	23.42	26.8	28.9	29.6	28.77	28.94	30.8	31	31.5	32.9	33.2	33.1	33.5	37
Vehicle	#5	M	17.3	20.5	24	26.6	28.5	29.3	31.9	32.92	34.8	34.7	35.6	36	36.2	35.9	36.5	39.15
	Male	sex	4w	5w	6w	7w	8w	9w	10w	11w	12w	13w	14w	15w	16w	17w	18w	19w
B6 + LEE
LEE	#1	M	14.9	19.7	22.4	23.7	24.7	26.1	26.3	27.4	28.3	28.8	28.6	30.7	30.9	30.9	31	31.2
LEE	#2	M	14.2	18.6	21.7	22.6	24.6	25.8	24.8	26	28.7	28.8	28.5	28.9	29.7	29.9	30	30.5
LEE	#3	M	18	21.1	22.8	24.4	26.3	27.3	27.5	28	29.7	30.1	29.5	30.9	31.7	31.5	31.6	31.7
LEE	#4	M	16.4	21.8	24.8	26.6	28	29.5	29.2	28.8	32.3	31.6	31.5	32	32.5	31.2	31.9	31.9
LEE	#5	M	15.6	20	21.68	23.12	23.6	25.5	25.6	25.7	26.13	27	27.2	28	28.5	28.7	29	29.1
LEE	#6	M	15.8	23	25.11	26.83	27.5	28.8	28.3	28.6	28.3	32.7	32	32.3	32.6	32	32.8	33
LEE	#7	M	16	18	22	23	26.4	28.5	27.8	28	28.94	29.64	29.5	30.5	30.07	30.2	31.2	31.5
T-test			0.157902	0.692544	0.340098	0.0265763	0.0121028	0.0462102	0.0130641	0.00748393	0.0135638	0.0446645	0.0144572	0.0090279	0.00630841	0.00372707	0.00271334	8.58906e-05
						*	*	*	*	**	*	*	*	**	**	**	**	****
Fig. 4c											Fig. 4d
IWAT	IWAT	eWAT	eWAT	liver	liver	peri	peri	BAT	BAT
Lee	Vehicle	Lee	Vehicle	Lee	Vehicle	Lee	Vehicle	Lee	Vehicle		Ucp-1	Ucp-1	Pgc-1⍺	Pgc-1⍺
0.78	1.4	1.333	2.67	4.88	3.96	0.423	1.12	0.325	0.449		Lee	V	Lee	V
0.317	1.84	0.515	2.91	3.96	4.11	0.099	1.25	0.198	0.562		70.12	1	162	1
1.028	2.12	1.834	3.24	4.72	4.15	0.862	1.41	0.445	0.61		61.25	1	117.5	1
0.843	2.65	1.747	4.27	4.41	3	0.602	1.58	0.392	0.344		87.83	1	179.3	1
1.699	3.16	3.398	5.69	4.18	3.28	1.027	2.13	0.425	0.316
1.569		2.568		3.85		0.785		0.25
2.429		3.31		3.8		1.275		0.334
Fig. 4e												Fig. 4g ACLY
												Lee	V
												0.12	0.001
												0.21	0.008
												0.13	0.024
												0.36	0.011
												0.55	0.009
												Fig. 4g ACC1
												Lee	V
												0.17291	0.0221143
												0.323295	0.147281
												0.542061	0.227108
												0.356484	0.0601199
												0.419996	0.269994
												Fig. 4g FASN
												Lee	v
												1.01185	0.169256
												1.4715	0.115682
												1.31161	0.100944
												3.81496	0.82338
												3.50508	0.453575
												Fig. 4h ACLY
												Lee	V
												0.9	0.7
												0.6	0.8
												0.77	0.57
												0.76	0.46
												0.65
												0.34
												Fig. 4h ACC1
												Lee	V
												0.3	0.3
												0.45	0.3
												0.66	0.29
												0.6	0.25
												0.4	0.27
												0.2
												Fig. 4h FASN
												Lee	V
												0.4	0.2
												0.2	0.2
												0.33	0.46
												0.56	0.34
												0.72
												0.82

## Sheet: Fig. 5
Fig. 5a										Fig. 5b
																				Fig. 5c mTOR 2448
																				WT	K43M	KR
																				1	0.03	0.62
																				1	0.028	0.021
																				1	0.03	1.04
																				Fig. 5c mTOR
																				WT	K43M	KR
																				1	0.03	0.62
																				1	0.12	0.3
																				1	0.04	0.5
																				1	0.02	0.23
																				Fig. 5d mTOR 2448
																				WT	K43M	KR
																				1	63	0.85
																				1	29.33	0.9
																				1	26.2	0.31
																				Fig. 5d mTOR
																				WT	K43M	KR
																				1	36.4	1.14
																				1	38.4	0.35
																				1	32.96	12.06
Fig. 5e
													Fig. 5g p-AMPK⍺
													WT	K43M	KR
													1	0.3	0.6
													1	0.4	0.5
													1	0.25	0.3
													1	0.06	0.03
													Fig. 5g AMPK⍺
													WT	K43M	KR
													1	0.74	0.5
													1	0.21	1.96
													1	0.26	0.22
													1	0.3	0.6
													Fig. 5g p-ACC1
													WT	K43M	KR
													1	0.33	0.55
													1	0.58	0.29
													1	0.35	1.85
													Fig. 5g ACC1
													WT	K43M	KR
													1	49.9	10.5
													1	118.8	20.8
													1	98	6.3
Fig. 5e
													Fig. 5h p-AMPK⍺
													WT	K43M	KR
													1	1.34	1.79
													1	2.33	2.42
													1	2.18	5.17
													1	1.65	1.51
													Fig. 5h AMPK⍺
													WT	K43M	KR
													1	0.91	1.08
													1	1	1.24
													1	1.24	1.43
													1	0.62	1.58
													Fig. 5h p-ACC1
													WT	K43M	KR
													1	1.68	2.53
													1	0.96	0.73
													1	0.98	1.43
													1	0.81	1.28
													Fig. 5h ACC1
													WT	K43M	KR
													1	1.52	2.04
													1	0.6	1.44
													1	1.39	3.2
													1	1.44	1.23
													1	1.86	1.31

## Sheet: Fig. 6
Fig. 6 a-d
													Fig. 6 e
Fig. 6 f													Fig. 6 g
Fig. 6 h													Fig. 6 i

## Sheet: Fig. 8
Fig. 8a													Fig. 8b
Fig. 8c													Fig. 8d
Fig. 8e
	GLUT1-WT	GLUT1-K43M	ACLY-WT	ACLY-K43M	ACC1-WT	ACC1-K43M	FASN-WT	FASN-K43M	SCD1-WT	SCD1-K43M
	1	1.33793	1	0.907519	1	0.846745	1	0.933033	1	0.582367
	1	1.3566	1	0.913831	1	0.80107	1	0.946058	1	0.590496
	1	1.3666	1	0.907719	1	0.993092	1	0.773782	1	0.530344
	1	1.48452	1	0.926588	1	1.11729	1	0.828362	1	0.505226
Fig. 8f

## Sheet: Supplementary Figure 2
	Supplementary Figure 2 g											Supplementary Figure 2 h
	Supplementary Figure 2 i

## Sheet: Supplementary Figure 3
Supplementary Figure 3a										K43M (male)
	WT Male	Time post injection ( Min)	5	10	30	60	Mean			Time post injection ( Min)	5	10	30	60	Mean		KR Male	Time post injection ( Minutes)	5	10	30	60	Mean
		#1	260	290	322	306	294.5			#1	220	242	240	212	228.5			#1	242	234	188	146	202.5
		#2	275	314	275	234	274.5			#2	204	214	192	172	195.5			#2	124	136	138	114	128
		#3	247	272	242	215	244			#3	185	212	204	174	193.75			#3	190	204	184	191	192.25
		#4	206	216	214	201	209.25			#4	199	225	207	183	203.5
		#5	239	264	237	215	238.75			#5	179	203	218	190	197.5
		#6	243	249	245	232	242.25			#6	208	235	219	204	216.5
		#7	211	232	216	197	214			#7	153	171	146	120	147.5
		#8	212	232	238	202	221			#8	172	203	224	185	196
		#9	140	157	173	143	153.25			#9	155	168	185	170	169.5
		#10	180	230	190	218	204.5			#10	225	250	277	264	254
										#11	202	222	199	169	198
	T-test	WT/K43M	0.0469022	0.0525269	0.254837	0.151903	0.0475499			#12	204	233	275	251	198
		WT/KR	0.242899	0.0928781	0.0305746	0.0299323	0.0565162
										T-test K43M/KR	0.743789	0.258003	0.068317	0.124134	0.196781
Supplementary Figure 3b
	WT female	Time post injection ( Min)	5	10	30	60	Mean			K43M Female)							KR (female)	Time post injection ( Minutes)	5	10	30	60	Mean
		#1	232	273	274	220	249.75			Time post injection ( Min)	5	10	30	60	Mean			#1	142	158	142	152	148.5
		#2	202	256	212	178	212			#1	164	182	198	172	179			#2	178	210	196	178	190.5
		#3	216	240	216	171	210.75			#2	168	184	174	146	168			#3	128	154	114	86	120.5
		#4	238	271	213	176	224.5			#3	128	146	133	145	138
		#5	221	256	242	221	235			#4	198	211	172	166	186.75
		#6	218	227	220	201	216.5			#5	196	214	196	168	193.5
		#7	227	245	218	194	221			#6	168	172	173	159	168
		#8	213	237	230	206	221.5			#7	210	234	186	166	199
										#8	184	208	183	175	187.5
	T-test	WT/K43M	0.0006088	0.00021589	0.000214562	0.000844765	6.34948e-05
		WT/KR	8.80353e-05	0.00038109	0.00220153	0.0151448	0.000578846			T-test K43M/KR	0.148018	0.334774	0.179903	0.19045	0.166933
Supplementary Figure 3c
										K43M Male	Time post injection ( Minutes)	5	10	30	60	Mean
	WT Male	Time post injection ( Min)	5	10	30	60	Mean				#1	405.364	440.496	283.833	130.613	315.077		KR Male	Time post injection ( Minutes)	5	10	30	60	Mean
		#1	220.5	409.724	391.817	250.441	318.121				#2	578.946	634.813	437.734	205.959	464.363			#1	515.702	456.389	312.899	228.39	378.345
		#2	461.507	538.525	416.116	235.767	412.979				#3	392.308	559.659	580.46	345.587	469.504			#2	512.137	799.118	479.964	200.702	497.98
		#3	426.7	510.183	378.042	211.758	381.671				#4	525.582	699.362	548.371	327.348	525.166			#3	602.789	688.873	491.033	234.136	504.208
		#4	418.377	590.204	411.923	302.745	430.813				#5	725.338	762.495	514.326	249.836	562.999
		#5	350.908	439.89	422.626	242.589	364.003				#6	642.663	651.604	408.218	184.619	471.776
		#6	463.213	510.624	415.332	266.673	413.961				#7	296.982	425.275	420.761	330.503	368.38
		#7	340.033	473.477	377.218	241.591	364.003				#8	324.206	443.118	399.804	233.382	350.127
		#8	186.165	263.611	359.626	224.751	258.538				#9	324.266	428.511	315.1	226.946	323.706
		#9	288.828	456.231	353.523	194.698	323.32				#10	139.817	200.574	284.149	246.793	350.127
		#10	251.975	369.378	416	217.974	313.832				#11	487.878	668.892	597.649	250.714	501.283
											#12	417.677	569.137	510.824	183.054	420.173
	T-test	WT/K43M	0.115927	0.154248	0.19944	0.858901	0.0376507
		WT/KR	0.00740749	0.0250428	0.313012	0.363674	0.0213797			T-test K43M/KR		0.301637	0.317503	0.847287	0.584312	0.540333
Supplementary Figure 3d
	WT female	Time post injection ( Min)	5	10	30	60	Mean			K43M Female)
		#1	137.719	523.112	619.306	314.715	398.713				Time post injection ( Min)	5	10	30	60	Mean
		#2	470.953	628.169	531.349	296.232	481.676				#1	444.299	689.286	628.662	318.198	520.111		KR (female)	Time post injection ( Minutes)	5	10	30	60	Mean
		#3	777.233	820.92	556.234	255.224	602.403				#2	567.202	900.109	649.626	278.253	598.798			#1	477.43	692.785	903.134	339.112	603.115
		#4	620.999	731.823	586.66	292.463	557.986				#3	511.77	653.66	679.601	387.576	558.152			#2	421.77	625.548	654.643	312.584	503.636
		#5	610.312	681.683	610.902	332.514	558.853				#4	938.94	1444.06	940.511	333.952	914.366			#3	497.656	774.935	901.447	549.477	680.879
		#6	188.874	361.037	298.079	139.038	246.757				#5	288.493	464.955	346.079	159.471	314.749
		#7	225.413	274.604	412.455	245.771	289.561				#6	175.738	250.219	394.089	334.391	288.609
		#8	428.943	547.061	444.266	210.077	407.587				#7	744.886	852.563	638.315	227.137	288.609
											#8	706.101	837.82	867.893	284.046	673.965
	T-test	WT/K43M	0.357171	0.196269	0.121816	0.393291	0.408932
		WT/KR	0.817387	0.290383	0.00399083	0.0343101	0.0977908
										T-test K43M/KR		0.598286	0.769446	0.207192	0.0965935	0.583097
Supplementary Figure 3e
	Male	Male	Male	Female	Female	Female
	WT	K43M	KR	WT	K43M	KR
	294.5	229	203	249.8	179	148.5
	274.5	196	128	212	168	190.5
	244	194	192	210.8	138	120.5
	209.3	204		224.5	186.8
	238.8	198		235	193.5
	242.3	217		216.5	168
	214	148		221	199
	221	196		221.5	187.5
	153.3	170
	204.5	254
		198
		198
Supplementary Figure 3f
	DNL in the livers
	WT	K43M
	23.7	24.5
	21	18
	21.3	19.1
	21.7	148.6
	16.1	15.4
	19.6	13.7
		155.3
															DNL in the livers
															WT	K43M
															23.7	24.5
															21	18
															21.3	19.1
															21.7	148.6
															16.1	15.4
															19.6	13.7
																155.3

## Sheet: Supplementary Figure 4
	Supplementary Figure 4a										Supplementary Figure 4b
											WT	K43M	KR
											1	0.4	0.24
											1	0.28	0.1
											1	0.26	0.23
	Supplementary Figure 4c
											Supplementary Figure 4d
											WT	K43M	KR
											1	0.82	0.74
											1	0.84	0.57
											1	0.9	0.7
											1	0.58	0.61

[truncated: 5 more sheets: Supplementary Figure 5, Supplementary Figure 6, Supplementary Figure 7, Supplementary Figure 10, Supplementary Figure 11]
